# Supplementary material for: Improving health systems performance in low- and middle-income countries: a system dynamics model of the pay-for-performance initiative in Afghanistan
Source: Health Policy Plan. 2017 Sep 23;32(10):1417–26. doi: 10.1093/heapol/czx122 (PMC5886199; doi:10.1093/heapol/czx122)
Supplement: Supplementary Appendix 2 [file afghanistan_p4p_online_appendix_2_czx122.xlsx]

## Sheet: (5a) Baseline
0	0	-0.462117
0.000577054	7.99954e-05	-0.462117
0.00346233	0.000479834	-0.462117
0.01	0.00138497	-0.462117
0.02	0.00276716	-0.462117
0.03	0.00414658	-0.462117
0.08	0.0110021	-0.462117
0.33	0.0442438	-0.462117
0.924264	0.116464	-0.462117
1.78088	0.204798	-0.462117
2.39044	0.257525	-0.462117
3	0.302964	-0.462117
3.01	0.303654	-0.462117
3.02	0.304342	-0.462115
3.07	0.307759	-0.462091
3.32	0.324211	-0.461571
4.57	0.391426	-0.449972
6	0.440943	-0.421336
6.01	0.441198	-0.421087
6.06	0.442455	-0.41983
6.31	0.448303	-0.413313
7.56	0.467346	-0.375395
9	0.470494	-0.322529
10.9546	0.447224	-0.240013
12.9495	0.395201	-0.150031
14.8808	0.322377	-0.0647866
16.2606	0.260269	-0.00877936
17.6403	0.193307	0.0407931
18.8926	0.131308	0.0789014
20.5942	0.0502296	0.118821
22.223	-0.0191268	0.143671
23.5361	-0.0665489	0.154413
25.1843	-0.113462	0.157108
27.3373	-0.152673	0.145253
29.3083	-0.167686	0.122828
31.1859	-0.165676	0.0948598
32.9918	-0.151396	0.0650212
34.7142	-0.129199	0.0364056
36.3225	-0.103344	0.0113606
37.3968	-0.0844507	-0.00378296
38.4711	-0.0650298	-0.0172973
39.8242	-0.0407582	-0.031663
41.4719	-0.0129291	-0.0448067
42.6474	0.00496283	-0.0511876
43.8229	0.0207095	-0.0551294
45.3074	0.0370689	-0.056839
47.5219	0.0535854	-0.0534914
49.5312	0.0604682	-0.0457138
51.4231	0.0605713	-0.0356924
53.2266	0.0558795	-0.0249069
54.9384	0.0481301	-0.0145069
56.5401	0.0389022	-0.00531118
57.683	0.0316258	0.000649429
58.8258	0.0241094	0.00595142
60.1372	0.0155344	0.011096
61.7809	0.00538107	0.0159938
62.9974	-0.00140425	0.0184753
64.2138	-0.00736685	0.0200037
65.6782	-0.0132816	0.0206562
67.8806	-0.0193573	0.0195072
69.8959	-0.0219579	0.0167087
71.7911	-0.0220561	0.0130748
73.5955	-0.0203864	0.00915438
75.3069	-0.01759	0.00536859
76.9088	-0.014244	0.00201477
78.0632	-0.0115734	-0.000182556
79.2175	-0.00881164	-0.00213643
80.5195	-0.00571297	-0.00400124
82.1628	-0.00201503	-0.0057934
83.3883	0.000476443	-0.0067096
84.6138	0.00266512	-0.00727364
86.0737	0.00481421	-0.00751373
88.2668	0.00702572	-0.00710423
90.2837	0.00798349	-0.0060906
92.18	0.00802731	-0.00477045
93.9851	0.00742519	-0.00334447
95.6971	0.00641095	-0.00196632
97.2999	0.00519488	-0.00074444
98.6499	0.00405522	0.000183472
100	0.00287814	0.000987055

## Sheet: (5b) P4P only
0	0	-0.462117
0.000577054	7.99954e-05	-0.462117
0.00346233	0.000479834	-0.462117
0.01	0.00138497	-0.462117
0.02	0.00276716	-0.462117
0.03	0.00414658	-0.462117
0.08	0.0110021	-0.462117
0.33	0.0442438	-0.462117
0.924264	0.116464	-0.462117
1.78088	0.204798	-0.462117
2.39044	0.257525	-0.462117
3	0.302964	-0.462117
3.01	0.303654	-0.462117
3.02	0.304342	-0.462115
3.07	0.307759	-0.462091
3.32	0.324211	-0.461571
4.57	0.391426	-0.449972
6	0.440943	-0.421336
6.01	0.441198	-0.421087
6.06	0.442455	-0.41983
6.31	0.448303	-0.413313
7.56	0.467346	-0.375395
9	0.470494	-0.322529
10.9546	0.447224	-0.240013
12.9495	0.395201	-0.150031
14.8808	0.322377	-0.0647866
16.6134	0.243519	0.0045793
18.0059	0.175951	0.0527089
19.2967	0.1159	0.0898635
20.4886	0.0667889	0.117126
21.51	0.031623	0.134966
22.3899	0.00729718	0.146401
23.619	-0.0168287	0.156828
24.8843	-0.029707	0.16184
26.1496	-0.0312178	0.162435
27.2419	-0.0243936	0.160582
28.251	-0.0123763	0.157796
28.9622	-0.00112842	0.155612
29.6734	0.0120277	0.153511
30.3747	0.0265401	0.151732
31.2979	0.047433	0.150144
32.455	0.0755303	0.14988
33.8808	0.11143	0.153019
35.665	0.155844	0.163359
37.9428	0.208728	0.187752
40.5706	0.26353	0.230883
43.884	0.32857	0.304407
46.9134	0.393556	0.385683
49.93	0.472478	0.476157
53.1002	0.574349	0.578019
56.4437	0.696198	0.687282
59.9298	0.818673	0.792586
63.5577	0.914722	0.879466
67.1989	0.968285	0.936886
71.3253	0.991859	0.971974
76.3414	0.998767	0.99005
82.1689	0.999885	0.99707
88.9711	0.999994	0.9993
94.4856	0.999999	0.999781
100	1	0.999932

## Sheet: (5c) Motivation
0	0	-0.462117
0.000533376	7.99957e-05	-0.462117
0.00320026	0.000479846	-0.462117
0.01	0.00149838	-0.462117
0.02	0.00299376	-0.462117
0.03	0.00448614	-0.462117
0.08	0.011903	-0.462117
0.33	0.0478645	-0.462117
0.894442	0.122285	-0.462117
1.69975	0.213171	-0.462117
2.34988	0.274828	-0.462117
3	0.327503	-0.462117
3.01	0.32825	-0.462117
3.02	0.328995	-0.462115
3.07	0.332694	-0.462086
3.32	0.350517	-0.461477
4.57	0.423519	-0.44789
6	0.477645	-0.414238
6.01	0.477925	-0.413944
6.06	0.479309	-0.412464
6.31	0.485757	-0.404781
7.56	0.507039	-0.359927
9	0.511233	-0.297037
10.831	0.488946	-0.204939
12.6674	0.438359	-0.106037
14.3805	0.368293	-0.0149381
15.7961	0.298561	0.0550089
16.9805	0.239414	0.107532
18.0884	0.188376	0.150337
19.0253	0.151132	0.181218
19.848	0.12425	0.204273
20.9744	0.09759	0.230003
22.4798	0.0813759	0.255302
24.0271	0.0872795	0.273331
25.5745	0.113481	0.286936
27.0859	0.154955	0.299501
28.7398	0.213361	0.316111
30.6868	0.292616	0.343688
33.1116	0.39747	0.394558
35.902	0.517959	0.476534
39.177	0.654907	0.595335
42.1768	0.772156	0.708901
45.2936	0.874005	0.813256
48.3781	0.94232	0.890805
51.6958	0.979923	0.943672
55.6041	0.995405	0.975829
60.3876	0.999395	0.991747
65.8426	0.999949	0.997611
72.3527	0.999998	0.999458
80.3742	1	0.999913
90.1871	1	0.999991
100	1	0.999999

## Sheet: (5d) Gaming
0	0	-0.462117
0.000577054	6.00889e-05	-0.462117
0.00346233	0.000360421	-0.462117
0.01	0.00104025	-0.462117
0.02	0.00207824	-0.462117
0.03	0.003114	-0.462117
0.08	0.00825914	-0.462117
0.33	0.0331507	-0.462117
0.948084	0.0888949	-0.462117
1.83797	0.15568	-0.462117
3	0.222126	-0.462117
3.01	0.222608	-0.462117
3.02	0.223088	-0.462116
3.07	0.225468	-0.462101
3.32	0.236839	-0.461785
4.57	0.281269	-0.454797
6	0.309521	-0.437867
6.01	0.309643	-0.437721
6.06	0.310238	-0.436987
6.31	0.312848	-0.433196
7.56	0.317421	-0.411521
9	0.307202	-0.382305
10.9926	0.270791	-0.337953
13.0473	0.212551	-0.292089
15.0892	0.141106	-0.250992
17.0584	0.0664607	-0.219153
18.882	-0.00199199	-0.198614
20.4199	-0.0559377	-0.188772
22.0216	-0.106269	-0.185946
23.9979	-0.157885	-0.195738
26.6211	-0.205498	-0.230857
29.0991	-0.229616	-0.280916
31.6297	-0.238059	-0.341185
34.1093	-0.23697	-0.402568
36.5749	-0.233371	-0.461421
39.1821	-0.233122	-0.518982
42.1139	-0.242799	-0.577792
45.7661	-0.273748	-0.644868
50.4303	-0.342531	-0.726188
55.2369	-0.440244	-0.806962
59.5938	-0.543946	-0.872973
64.0372	-0.654886	-0.926525
68.8493	-0.76748	-0.964945
74.5609	-0.871888	-0.987901
81.4433	-0.946041	-0.997253
89.5363	-0.982654	-0.999588
94.7681	-0.991944	-0.999884
100	-0.996287	-0.999968

## Sheet: (6a) Equal
0	0	-0.462117
0.000577054	7.37663e-05	-0.462117
0.00346233	0.000442466	-0.462117
0.0178887	0.00228268	-0.462117
0.0900205	0.0114017	-0.462117
0.450679	0.0549627	-0.462117
1.11691	0.126797	-0.462117
2.03839	0.209237	-0.462117
3	0.277319	-0.462117
4.36164	0.348066	-0.454045
6	0.399508	-0.426709
7.5	0.420131	-0.388949
9	0.420028	-0.342241
11.0555	0.392163	-0.269032
13.1792	0.335902	-0.189319
15.2979	0.259239	-0.113308
17.3247	0.175049	-0.05013
19.2161	0.0950833	-0.00352629
20.9475	0.0258225	0.0269092
22.0995	-0.0164628	0.0404571
23.2515	-0.0541804	0.0487832
24.3561	-0.0846655	0.0520755
25.4557	-0.108435	0.0509555
26.159	-0.11991	0.0479891
26.8623	-0.128393	0.0434278
27.7747	-0.134968	0.0354222
29.0052	-0.136255	0.0216043
30.1244	-0.130555	0.00690653
30.7756	-0.124606	-0.00221412
31.4268	-0.117211	-0.0115383
32.2083	-0.106881	-0.0227647
33.2077	-0.0920569	-0.0367726
33.5029	-0.0874579	-0.0407677
33.7981	-0.0828043	-0.0446761
34.1531	-0.0771593	-0.0492468
35.1617	-0.0609981	-0.0613496
36.0723	-0.0465401	-0.0709929
37.155	-0.0299558	-0.0807136
38.5608	-0.0101102	-0.0904012
40.0444	0.00798278	-0.0970644
41.2378	0.0199962	-0.0999172
43.0334	0.0333779	-0.100484
45.1503	0.0419498	-0.0968369
47.5355	0.0432643	-0.0890531
49.648	0.0385087	-0.0805898
51.6378	0.030453	-0.0725309
53.537	0.0208353	-0.0656132
55.3356	0.0110368	-0.0602916
56.9977	0.00212565	-0.0567127
58.4371	-0.0050504	-0.0547493
59.6412	-0.0104601	-0.0539269
61.3324	-0.0169173	-0.0540051
63.5772	-0.0231167	-0.0562625
66.5772	-0.0270302	-0.0622735
69.5481	-0.0266189	-0.0702103
72.1408	-0.0238003	-0.0775985
74.6021	-0.0200257	-0.0842577
77.0352	-0.0161091	-0.0900573
79.5346	-0.0126053	-0.0949961
82.2774	-0.00992944	-0.0992434
85.2774	-0.00869878	-0.102776
88.2774	-0.00914648	-0.105642
90.9517	-0.0106379	-0.108083
93.5581	-0.0126886	-0.110696
96.3572	-0.0151185	-0.114018
98.1786	-0.0166517	-0.116537
100	-0.0180471	-0.119354

## Sheet: (6b) Salaries
0	0	-0.462117
0.000577054	6.08823e-05	-0.462117
0.00346233	0.00036518	-0.462117
0.0178887	0.00188383	-0.462117
0.0900205	0.00940613	-0.462117
0.450679	0.0452647	-0.462117
1.13538	0.105599	-0.462117
2.06769	0.172824	-0.462117
3	0.22511	-0.462117
4.35635	0.278931	-0.456425
6	0.314215	-0.437214
7.5	0.322801	-0.411289
9	0.312974	-0.380039
11.0055	0.276751	-0.333961
13.0718	0.21839	-0.286222
15.126	0.146614	-0.243301
17.1091	0.0715782	-0.209873
18.9519	0.0027168	-0.188082
20.5262	-0.0519623	-0.177373
22.0931	-0.100454	-0.174078
24.4178	-0.158501	-0.1857
26.9446	-0.200257	-0.219909
29.3526	-0.220559	-0.267337
31.8463	-0.226171	-0.324568
34.2991	-0.222598	-0.382787
36.7497	-0.216421	-0.438679
39.34	-0.213097	-0.493127
42.2557	-0.218694	-0.548603
45.2557	-0.237772	-0.60109
48.2557	-0.270544	-0.651431
51.2557	-0.315294	-0.701482
54.2557	-0.369674	-0.751707
57.2557	-0.431518	-0.801108
60.2557	-0.499003	-0.84767
63.2557	-0.57026	-0.889097
66.2557	-0.642835	-0.923571
69.2557	-0.713482	-0.950248
75.5368	-0.839099	-0.983068
78.5368	-0.884585	-0.990609
86.7811	-0.958623	-0.998437
93.3906	-0.983317	-0.999666
100	-0.993437	-0.999931

## Sheet: (6c) Services
0	0	-0.462117
0.000543001	7.99956e-05	-0.462117
0.003258	0.000479843	-0.462117
0.016833	0.00247581	-0.462117
0.0847081	0.0123738	-0.462117
0.424084	0.0598255	-0.462117
1.04541	0.1381	-0.462117
1.90598	0.229509	-0.462117
3	0.321443	-0.462117
4.32776	0.403549	-0.452111
6	0.468258	-0.415768
7.5	0.496146	-0.365589
9	0.500498	-0.302625
10.8572	0.477775	-0.212559
12.7248	0.426813	-0.11566
14.4822	0.356214	-0.0258133
15.5896	0.302683	0.0271865
16.697	0.245712	0.0757054
18.0737	0.173481	0.128085
18.9645	0.127974	0.156642
19.5862	0.0980853	0.173974
20.2079	0.0705211	0.189138
20.9631	0.0409556	0.20465
21.9543	0.00980005	0.220286
23.0153	-0.0128627	0.231462
24.0189	-0.0236892	0.237412
25.0033	-0.0244172	0.239713
25.9877	-0.0159037	0.239502
26.86	-0.00136509	0.238116
27.5675	0.0146838	0.236609
28.233	0.0327928	0.235178
29.0904	0.0597318	0.233722
30.1452	0.0971441	0.233201
31.4144	0.146054	0.23587
32.9046	0.205173	0.245344
34.7258	0.274655	0.267925
37.0005	0.351726	0.313699
39.597	0.426194	0.386314
42.4644	0.500692	0.482661
45.103	0.57347	0.577033
47.7948	0.658849	0.671503
50.7478	0.761411	0.766479
53.7478	0.858347	0.847488
56.7478	0.929904	0.908305
59.7478	0.971046	0.948621
62.7478	0.989771	0.972554
65.7478	0.996796	0.985716
70.4422	0.999553	0.994966
73.4422	0.999881	0.997427
78.8313	0.99999	0.999231
81.8313	0.999997	0.999608
90.9157	1	0.999949
100	1	0.999993
